# Supplementary material for: Henryhalticusphilippinensis gen. et sp. n., a minute halticine from the Philippines (Insecta, Heteroptera, Miridae, Orthotylinae)
Source: Zookeys. 2018 Nov 15;(796):187–95. doi: 10.3897/zookeys.796.21240 (PMC6250774; doi:10.3897/zookeys.796.21240)
Supplement: XML Treatment for Henryhalticus [file zookeys.796.21240-treatment1.xml]

<!DOCTYPE tp:taxon-treatment
  PUBLIC "-//TaxonX//DTD Taxonomic Treatment Publishing DTD v0 20100105//EN" "tax-treatment-NSO.dtd">
<tp:taxon-treatment xmlns:tp="http://www.plazi.org/taxpub"><tp:treatment-meta><kwd-group><label>Taxon classification</label><kwd><named-content xmlns:xlink="http://www.w3.org/1999/xlink" content-type="kingdom">Animalia</named-content></kwd><kwd><named-content xmlns:xlink="http://www.w3.org/1999/xlink" content-type="order">Hemiptera</named-content></kwd><kwd><named-content xmlns:xlink="http://www.w3.org/1999/xlink" content-type="family">Miridae</named-content></kwd></kwd-group><mixed-citation publication-type="journal"><person-group><name><surname>Cassis</surname><given-names>Gerasimos</given-names></name></person-group><article-title><italic><tp:taxon-name><tp:taxon-name-part taxon-name-part-type="genus" reg="Henryhalticus">Henryhalticus</tp:taxon-name-part><tp:taxon-name-part taxon-name-part-type="species" reg="philippinensis">philippinensis</tp:taxon-name-part></tp:taxon-name></italic> gen. et sp. n., a minute halticine from the Philippines (<tp:taxon-name><tp:taxon-name-part taxon-name-part-type="class">Insecta</tp:taxon-name-part></tp:taxon-name>, <tp:taxon-name><tp:taxon-name-part taxon-name-part-type="suborder">Heteroptera</tp:taxon-name-part></tp:taxon-name>, <tp:taxon-name><tp:taxon-name-part taxon-name-part-type="family">Miridae</tp:taxon-name-part></tp:taxon-name>, <tp:taxon-name><tp:taxon-name-part taxon-name-part-type="subfamily">Orthotylinae</tp:taxon-name-part></tp:taxon-name>)</article-title><source>Zookeys</source><day>15</day><month>11</month><year>2018</year><volume>2018</volume><issue>796</issue><fpage>187</fpage><lpage>195</lpage><pub-id pub-id-type="doi">10.3897/zookeys.796.21240</pub-id></mixed-citation></tp:treatment-meta><tp:nomenclature><tp:taxon-name>
            <tp:taxon-name-part taxon-name-part-type="genus" reg="Henryhalticus">Henryhalticus</tp:taxon-name-part>
            <object-id xmlns:xlink="http://www.w3.org/1999/xlink" content-type="zoobank" xlink:type="simple">http://zoobank.org/813CB8C6-AC79-4BB9-A895-B210BE065EA9</object-id>
          </tp:taxon-name><tp:taxon-status xmlns:xlink="http://www.w3.org/1999/xlink" xlink:type="simple">gen. n.</tp:taxon-status><xref ref-type="fig" rid="F1">Figures 1</xref><xref ref-type="fig" rid="F2">, 2</xref><xref ref-type="fig" rid="F3">, 3</xref><xref ref-type="fig" rid="F4">, 4</xref></tp:nomenclature><tp:treatment-sec sec-type="type species" id="SECID0EWCAC"><title>Type species.</title><p><italic><tp:taxon-name><tp:taxon-name-part taxon-name-part-type="genus" reg="Henryhalticus">Henryhalticus</tp:taxon-name-part><tp:taxon-name-part taxon-name-part-type="species" reg="philippinensis">philippinensis</tp:taxon-name-part></tp:taxon-name></italic> sp. n., by original designation.</p></tp:treatment-sec><tp:treatment-sec sec-type="diagnosis" id="SECID0EHDAC"><title>Diagnosis.</title><p><italic><tp:taxon-name><tp:taxon-name-part taxon-name-part-type="genus" reg="Henryhalticus">Henryhalticus</tp:taxon-name-part></tp:taxon-name></italic> is recognized by the following combination of characters: body minute, oval (Figs <xref ref-type="fig" rid="F1">1</xref>, <xref ref-type="fig" rid="F2">2A,B</xref>); posterior margin of head weakly carinate (Figure <xref ref-type="fig" rid="F2">2C</xref>); antennae inserted in front of and dorsad of ventral margin of eyes (Figure <xref ref-type="fig" rid="F2">2D</xref>); first antennal segment short (Figure <xref ref-type="fig" rid="F2">2D</xref>); labium very short, reaching only procoxae; costal fracture deep (Figs <xref ref-type="fig" rid="F1">1</xref>, <xref ref-type="fig" rid="F2">2A</xref>); evaporative area restricted to posterior margin of metepister<!--PageBreak-->num, not reaching mesepimeron (Figure <xref ref-type="fig" rid="F2">2E</xref>); metafemora greatly enlarged (Fig. <xref ref-type="fig" rid="F2">2B, F</xref>); parameres overlapping (Figs <xref ref-type="fig" rid="F2">2H</xref>, <xref ref-type="fig" rid="F3">3B</xref>); endosoma without sclerotization (Fig. <xref ref-type="fig" rid="F3">3E–G</xref>); secondary gonopore large, apical, extending to apex of phallotheca at rest (Fig. <xref ref-type="fig" rid="F3">3E–G</xref>).</p><fig id="F1" position="float" orientation="portrait"><label>Figure 1.</label><caption><p>Male and female representatives of <italic><tp:taxon-name><tp:taxon-name-part taxon-name-part-type="genus" reg="Henryhalticus">Henryhalticus</tp:taxon-name-part><tp:taxon-name-part taxon-name-part-type="species" reg="philippinensis">philippinensis</tp:taxon-name-part></tp:taxon-name></italic> gen. et sp. n.; dorsal and lateral views.</p></caption><graphic xmlns:xlink="http://www.w3.org/1999/xlink" xlink:href="zookeys-796-187-g001.jpg" position="float" orientation="portrait" xlink:type="simple" id="oo_242670.jpg"/></fig><fig id="F2" position="float" orientation="portrait"><label>Figure 2.</label><caption><p>Scanning electron micrographs of key characters of <italic><tp:taxon-name><tp:taxon-name-part taxon-name-part-type="genus" reg="Henryhalticus">Henryhalticus</tp:taxon-name-part><tp:taxon-name-part taxon-name-part-type="species" reg="philippinensis">philippinensis</tp:taxon-name-part></tp:taxon-name></italic> gen. et sp. n. <bold>A</bold> Dorsal view of body <bold>B</bold> Ventral view of body <bold>C</bold> Pronotum and scutellum <bold>D</bold> Lateroventral view of head and thorax <bold>E</bold> Pterothoracic pleura, incl. external efferent system of metathoracic glands <bold>F</bold> Metafemur and metatibia <bold>G</bold> Pretarsus, dorsal view <bold>H</bold> Genital opening of pygophore. Abbreviations: A = aedeagus; cu = cuneus; EA = evaporative area; HF = hind femur; L = labium; LP = left paramere; ms = mesoscutum; MTS = metathoracic spiracle; PA = parempodia; PE = peritreme; p = pronotum; RP = right paramere; s = scutellum.</p></caption><graphic xmlns:xlink="http://www.w3.org/1999/xlink" xlink:href="zookeys-796-187-g002.jpg" position="float" orientation="portrait" xlink:type="simple" id="oo_242671.jpg"/></fig><fig id="F3" position="float" orientation="portrait"><label>Figure 3.</label><caption><p>Male genitalia of <italic><tp:taxon-name><tp:taxon-name-part taxon-name-part-type="genus" reg="Henryhalticus">Henryhalticus</tp:taxon-name-part><tp:taxon-name-part taxon-name-part-type="species" reg="philippinensis">philippinensis</tp:taxon-name-part></tp:taxon-name></italic> gen. et sp. n.</p></caption><graphic xmlns:xlink="http://www.w3.org/1999/xlink" xlink:href="zookeys-796-187-g003.jpg" position="float" orientation="portrait" xlink:type="simple" id="oo_242672.jpg"/></fig></tp:treatment-sec><tp:treatment-sec sec-type="description" id="SECID0ECIAC"><title>Description.</title><p>STRUCTURE. Body minute, oval, dorsal surface weakly convex, cuneus strongly deflexed (Figs <xref ref-type="fig" rid="F1">1</xref>, <xref ref-type="fig" rid="F2">2A, B</xref>). Head strongly dorsoventrally oriented, face strongly convex (Figs <xref ref-type="fig" rid="F1">1</xref>, <xref ref-type="fig" rid="F2">2A, B, C</xref>); vertex partly carinate (Figure <xref ref-type="fig" rid="F2">2C</xref>); eyes contiguous with anterior margin of pronotum (Fig. <xref ref-type="fig" rid="F2">2A, B, C</xref>). Antennae short, inserted anterior to eyes, and dorsad to ventral margin of eyes (Figure <xref ref-type="fig" rid="F2">2D</xref>); AI shorter than interocular distance; AII shorter than anterior margin of pronotum. Labium thick, very short, reaching only procoxae (Figure <xref ref-type="fig" rid="F2">2D</xref>). Pronotum large, subtrapezoidal; without collar; lateral margins linear; humeral angles broadly rounded; posterior margin deeply excavated (Figs <xref ref-type="fig" rid="F1">1</xref>, <xref ref-type="fig" rid="F2">2C</xref>). Scutellum large, broad, with mesoscutellum broadly exposed (Figs <xref ref-type="fig" rid="F1">1</xref>, <xref ref-type="fig" rid="F2">2C</xref>). Hemelytra oval, with costal margins broadly rounded; clavus large; embolium thickened; costal fracture deeply incised; cuneus transverse, lateral margins rounded; two membrane cells present, large vein rounded (Figs <xref ref-type="fig" rid="F1">1</xref>, <xref ref-type="fig" rid="F2">2A</xref>). Metathoracic gland efferent system well developed, arcuate, with peritreme reaching dorsal margin of metepisternum; peritreme tongue-like, reaching dorsal margin of evaporative area; evaporative area not reaching mesepimeron; metathoracic spiracle weakly exposed, without evaporative bodies (Figure <xref ref-type="fig" rid="F2">2E</xref>). Profemora and mesofemora small, metafemora greatly enlarged (Fig. <xref ref-type="fig" rid="F2">2B, F</xref>); parempodia lyre-shaped (Figure <xref ref-type="fig" rid="F2">2G</xref>). Male parameres overlapping (Figs <xref ref-type="fig" rid="F2">2H</xref>, <xref ref-type="fig" rid="F3">3B</xref>); aedeagus without sclerotization, secondary gonopore apical (Fig. <xref ref-type="fig" rid="F2">2E–G</xref>). Female posterior wall without inter-ramal lobes (Figure <xref ref-type="fig" rid="F3">3A</xref>).</p><p>See species description for coloration, texture, vestiture, and fine details of genitalia.</p></tp:treatment-sec><tp:treatment-sec sec-type="remarks" id="SECID0E4KAC"><title>Remarks.</title><p><italic><tp:taxon-name><tp:taxon-name-part taxon-name-part-type="genus" reg="Henryhalticus">Henryhalticus</tp:taxon-name-part></tp:taxon-name></italic> is unlike other halticines in color, size, and shape. This is one of the smallest mirids described, with both sexes &lt;2 mm in length. This genus keys to the Australian genus <italic><tp:taxon-name><tp:taxon-name-part taxon-name-part-type="genus" reg="Goodeniaphila">Goodeniaphila</tp:taxon-name-part></tp:taxon-name></italic> Tatarnic, in <xref ref-type="bibr" rid="B2">Tatarnic and Cassis’ (2012)</xref> global conspectus of the tribe <tp:taxon-name><tp:taxon-name-part taxon-name-part-type="tribe">Halticini</tp:taxon-name-part></tp:taxon-name>. As with this latter genus, <italic><tp:taxon-name><tp:taxon-name-part taxon-name-part-type="genus" reg="Henryhalticus">Henryhalticus</tp:taxon-name-part></tp:taxon-name></italic> lacks inter-ramal lobes on the posterior wall of the bursa copulatrix, but differs by possessing sclerotized rings on the dorsal labiate plates of the internal female genitalia. These two genera share a similar oval body, but <italic><tp:taxon-name><tp:taxon-name-part taxon-name-part-type="genus" reg="Henryhalticus">Henryhalticus</tp:taxon-name-part></tp:taxon-name></italic> lacks any punctation or rugosity on the body, whereas <italic><tp:taxon-name><tp:taxon-name-part taxon-name-part-type="genus" reg="Goodeniaphila">Goodeniaphila</tp:taxon-name-part></tp:taxon-name></italic> has a rugose pronotum. The parempodia of these two genera are similar; however, <italic><tp:taxon-name><tp:taxon-name-part taxon-name-part-type="genus" reg="Henryhalticus">Henryhalticus</tp:taxon-name-part></tp:taxon-name></italic> lacks tarsal pulvilli, in contrast to the former genus, which has large pulvilli. The male aedeagus is the most distinctive fine-scale difference between these two genera, with <italic><tp:taxon-name><tp:taxon-name-part taxon-name-part-type="genus" reg="Goodeniaphila">Goodeniaphila</tp:taxon-name-part></tp:taxon-name></italic> having multiple large endosomal spicules, whereas <italic><tp:taxon-name><tp:taxon-name-part taxon-name-part-type="genus" reg="Henryhalticus">Henryhalticus</tp:taxon-name-part></tp:taxon-name></italic> lacks any endosomal sclerotization.</p><p>The aedeagus of <italic><tp:taxon-name><tp:taxon-name-part taxon-name-part-type="genus" reg="Henryhalticus">Henryhalticus</tp:taxon-name-part></tp:taxon-name></italic> is most like that of <italic><tp:taxon-name><tp:taxon-name-part taxon-name-part-type="genus" reg="Halticus">Halticus</tp:taxon-name-part></tp:taxon-name></italic> Hahn. Both genera lack endosomal sclerotization, the posterior margin of the head is contiguous with the pronotum, and the posterior margin of the vertex is carinate. <italic><tp:taxon-name><tp:taxon-name-part taxon-name-part-type="genus" reg="Henryhalticus">Henryhalticus</tp:taxon-name-part></tp:taxon-name></italic>, however, lacks sclerotized rings and tarsal pulvilli, and the efferent system of metathoracic glands is less well developed. In addition, the pronotum is more rounded posteriorly in <italic><tp:taxon-name><tp:taxon-name-part taxon-name-part-type="genus" reg="Halticus">Halticus</tp:taxon-name-part></tp:taxon-name></italic> and the mesoscutum is not as exposed in <italic><tp:taxon-name><tp:taxon-name-part taxon-name-part-type="genus" reg="Henryhalticus">Henryhalticus</tp:taxon-name-part></tp:taxon-name></italic>.</p><!--PageBreak--><!--PageBreak--></tp:treatment-sec><tp:treatment-sec><!--Section generated to contain objects referenced in tp:taxon-treatment.--><fig id="F4" position="float" orientation="portrait"><label>Figure 4.</label><caption><p>Female genitalia of <italic><tp:taxon-name><tp:taxon-name-part taxon-name-part-type="genus" reg="Henryhalticus">Henryhalticus</tp:taxon-name-part><tp:taxon-name-part taxon-name-part-type="species" reg="philippinensis">philippinensis</tp:taxon-name-part></tp:taxon-name></italic> gen. et sp. n. <bold>A</bold> Ventral view of external female genitalia, including posterior wall of bursa copulatrix <bold>B</bold> Dorsal view of external female genitalia. Abbreviations: co = common oviduct; DLP(me) = dorsal labiate plate, mesial surface; GP8lm = gonapophyses 8 basal left membrane; GP8rm = gonapophyses 8 basal right membrane; IRS = inter-ramal sclerite; odl = lateral oviduct; SP = spiculate area of mesial surface of dorsal labiate plate; V = vestibulum.</p></caption><graphic xmlns:xlink="http://www.w3.org/1999/xlink" xlink:href="zookeys-796-187-g004.jpg" position="float" orientation="portrait" xlink:type="simple" id="oo_242673.jpg"/></fig></tp:treatment-sec><ref-list><ref id="B2"><mixed-citation xmlns:xlink="http://www.w3.org/1999/xlink" xlink:type="simple"><person-group><name name-style="western"><surname>Tatarnic</surname><given-names>NT</given-names></name><name name-style="western"><surname>Cassis</surname><given-names>G</given-names></name></person-group> (<year>2012</year>) <article-title>The <tp:taxon-name><tp:taxon-name-part taxon-name-part-type="tribe">Halticini</tp:taxon-name-part></tp:taxon-name> of the World (<tp:taxon-name><tp:taxon-name-part taxon-name-part-type="class">Insecta</tp:taxon-name-part></tp:taxon-name>: <tp:taxon-name><tp:taxon-name-part taxon-name-part-type="suborder">Heteroptera</tp:taxon-name-part></tp:taxon-name>: <tp:taxon-name><tp:taxon-name-part taxon-name-part-type="family">Miridae</tp:taxon-name-part></tp:taxon-name>: <tp:taxon-name><tp:taxon-name-part taxon-name-part-type="subfamily">Orthotylinae</tp:taxon-name-part></tp:taxon-name>): generic reclassification, phylogeny and host plant associations.</article-title><source>Zoological Journal of the Linnean Society</source><volume>164</volume>: <fpage>558</fpage>–<lpage>658</lpage>.</mixed-citation></ref></ref-list></tp:taxon-treatment>
