# Supplementary material for: Henryhalticusphilippinensis gen. et sp. n., a minute halticine from the Philippines (Insecta, Heteroptera, Miridae, Orthotylinae)
Source: Zookeys. 2018 Nov 15;(796):187–95. doi: 10.3897/zookeys.796.21240 (PMC6250774; doi:10.3897/zookeys.796.21240)
Supplement: XML Treatment for Henryhalticus philippinensis [file zookeys.796.21240-treatment2.xml]

<!DOCTYPE tp:taxon-treatment
  PUBLIC "-//TaxonX//DTD Taxonomic Treatment Publishing DTD v0 20100105//EN" "tax-treatment-NSO.dtd">
<tp:taxon-treatment xmlns:tp="http://www.plazi.org/taxpub"><tp:treatment-meta><kwd-group><label>Taxon classification</label><kwd><named-content xmlns:xlink="http://www.w3.org/1999/xlink" content-type="kingdom">Animalia</named-content></kwd><kwd><named-content xmlns:xlink="http://www.w3.org/1999/xlink" content-type="order">Hemiptera</named-content></kwd><kwd><named-content xmlns:xlink="http://www.w3.org/1999/xlink" content-type="family">Miridae</named-content></kwd></kwd-group><mixed-citation publication-type="journal"><person-group><name><surname>Cassis</surname><given-names>Gerasimos</given-names></name></person-group><article-title><italic><tp:taxon-name><tp:taxon-name-part taxon-name-part-type="genus" reg="Henryhalticus">Henryhalticus</tp:taxon-name-part><tp:taxon-name-part taxon-name-part-type="species" reg="philippinensis">philippinensis</tp:taxon-name-part></tp:taxon-name></italic> gen. et sp. n., a minute halticine from the Philippines (<tp:taxon-name><tp:taxon-name-part taxon-name-part-type="class">Insecta</tp:taxon-name-part></tp:taxon-name>, <tp:taxon-name><tp:taxon-name-part taxon-name-part-type="suborder">Heteroptera</tp:taxon-name-part></tp:taxon-name>, <tp:taxon-name><tp:taxon-name-part taxon-name-part-type="family">Miridae</tp:taxon-name-part></tp:taxon-name>, <tp:taxon-name><tp:taxon-name-part taxon-name-part-type="subfamily">Orthotylinae</tp:taxon-name-part></tp:taxon-name>)</article-title><source>Zookeys</source><day>15</day><month>11</month><year>2018</year><volume>2018</volume><issue>796</issue><fpage>187</fpage><lpage>195</lpage><pub-id pub-id-type="doi">10.3897/zookeys.796.21240</pub-id></mixed-citation></tp:treatment-meta><tp:nomenclature><tp:taxon-name>
            <tp:taxon-name-part taxon-name-part-type="genus" reg="Henryhalticus">Henryhalticus</tp:taxon-name-part>
            <tp:taxon-name-part taxon-name-part-type="species" reg="philippinensis">philippinensis</tp:taxon-name-part>
            <object-id xmlns:xlink="http://www.w3.org/1999/xlink" content-type="zoobank" xlink:type="simple">http://zoobank.org/B609A85C-A09F-41C2-B51C-ECD56795A9AE</object-id>
          </tp:taxon-name><tp:taxon-status xmlns:xlink="http://www.w3.org/1999/xlink" xlink:type="simple">sp. n.</tp:taxon-status><xref ref-type="fig" rid="F1">Figures 1</xref><xref ref-type="fig" rid="F2">, 2</xref><xref ref-type="fig" rid="F3">, 3</xref><xref ref-type="fig" rid="F4">, 4</xref><!--PageBreak--></tp:nomenclature><tp:treatment-sec sec-type="material" id="SECID0EFAAE"><title>Material examined.</title><p><bold>Holotype</bold>: PHILIPPINES: Negros Oriental: Camp Lookout, Dumaguete, Negros Island, <named-content xmlns:xlink="http://www.w3.org/1999/xlink" content-type="dwc:verbatimCoordinates" xlink:type="simple"><named-content content-type="geo-json" specific-use="{&#34;type&#34;:&#34;Point&#34;,&#34;coordinates&#34;:[123.218000,9.294000]}" id="NCID0EQAAE" xlink:type="simple">9.294°N 123.218°E</named-content></named-content>, 396 m, 15 Feb 1961 - 15 Apr 1961, T. Schneirla &amp; A. Reyes, ♂ (UNSW_ENT 00029095) (<named-content xmlns:xlink="http://www.w3.org/1999/xlink" content-type="dwc:institutional_code" xlink:type="simple">AMNH</named-content>). <bold>Paratypes</bold>: PHILIPPINES: same locality as holotype; 15 Feb 1961 - 15 Apr 1961, T. Schneirla &amp; A. Reyes, 15♂♂ (UNSW_ENT 00029096-UNSW_ENT 00029110) (<named-content xmlns:xlink="http://www.w3.org/1999/xlink" content-type="dwc:institutional_code" xlink:type="simple">AMNH</named-content>); 06 Mar 1961, T. Schneirla &amp; A. Reyes, 1♂ (UNSW_ENT 00029126) (<named-content xmlns:xlink="http://www.w3.org/1999/xlink" content-type="dwc:institutional_code" xlink:type="simple">AMNH</named-content>); 21 Apr 1961, T. Schneirla &amp; A. Reyes, 4♂♂ (UNSW_ENT 00029132-UNSW_ENT 00029135) (<named-content xmlns:xlink="http://www.w3.org/1999/xlink" content-type="dwc:institutional_code" xlink:type="simple">AMNH</named-content>); 02 May 1961, T. Schneirla &amp; A. Reyes, 2♂♂ (UNSW_ENT 00029118, UNSW_ENT 00029119), 3♀♀ (UNSW_ENT 00029120-UNSW_ENT 00029122) (<named-content xmlns:xlink="http://www.w3.org/1999/xlink" content-type="dwc:institutional_code" xlink:type="simple">AMNH</named-content>); 03 May 1961, T. Schneirla &amp; A. Reyes, 2♂♂ (UNSW_ENT 00029124, UNSW_ENT 00029125) (<named-content xmlns:xlink="http://www.w3.org/1999/xlink" content-type="dwc:institutional_code" xlink:type="simple">AMNH</named-content>); 18 May 1961, T. Schneirla &amp; A. Reyes, 1♂ (UNSW_ENT 00029131) (<named-content xmlns:xlink="http://www.w3.org/1999/xlink" content-type="dwc:institutional_code" xlink:type="simple">AMNH</named-content>); 20 May 1961, T. Schneirla &amp; A. Reyes, 22♂♂ (UNSW_ENT 00029136-UNSW_ENT 00029157), 6♀♀ (UNSW_ENT 00029158-UNSW_ENT 00029163) (<named-content xmlns:xlink="http://www.w3.org/1999/xlink" content-type="dwc:institutional_code" xlink:type="simple">AMNH</named-content>); 21 May 1961, T. Schneirla &amp; A. Reyes, 2♂♂ (UNSW_ENT 00029127, UNSW_ENT 00029128) (<named-content xmlns:xlink="http://www.w3.org/1999/xlink" content-type="dwc:institutional_code" xlink:type="simple">AMNH</named-content>); 22 May 1961, T. Schneirla &amp; A. Reyes, 2♂♂ (UNSW_ENT 00029129, UNSW_ENT 00029130) (<named-content xmlns:xlink="http://www.w3.org/1999/xlink" content-type="dwc:institutional_code" xlink:type="simple">AMNH</named-content>); 24 May 1961, T. Schneirla &amp; A. Reyes, 7♂♂ (UNSW_ENT 00029172-UNSW_ENT 00029178) (<named-content xmlns:xlink="http://www.w3.org/1999/xlink" content-type="dwc:institutional_code" xlink:type="simple">AMNH</named-content>); 25 May 1961, T. Schneirla &amp; A. Reyes, 10♂♂ (UNSW_ENT 00029179-UNSW_ENT 00029188), 3♀♀ (UNSW_ENT 00029190-UNSW_ENT 00029192) (<named-content xmlns:xlink="http://www.w3.org/1999/xlink" content-type="dwc:institutional_code" xlink:type="simple">AMNH</named-content>); 26 May 1961, T. Schneirla &amp; A. Reyes, 6♂♂ (UNSW_ENT 00029194-UNSW_ENT 00029199), 5♀♀ (UNSW_ENT 00029193-UNSW_ENT 00029203) (<named-content xmlns:xlink="http://www.w3.org/1999/xlink" content-type="dwc:institutional_code" xlink:type="simple">AMNH</named-content>); 28 May 1961, T. Schneirla &amp; A. Reyes, 6♂♂ (UNSW_ENT 00029164-UNSW_ENT 00029169), 2♀♀ (UNSW_ENT 00029170, UNSW_ENT 00029171) (<named-content xmlns:xlink="http://www.w3.org/1999/xlink" content-type="dwc:institutional_code" xlink:type="simple">AMNH</named-content>).</p></tp:treatment-sec><tp:treatment-sec sec-type="diagnosis" id="SECID0E4CAE"><title>Diagnosis.</title><p><italic><tp:taxon-name><tp:taxon-name-part taxon-name-part-type="genus" reg="Henryhalticus">Henryhalticus</tp:taxon-name-part><tp:taxon-name-part taxon-name-part-type="species" reg="philippinensis">philippinensis</tp:taxon-name-part></tp:taxon-name></italic> is recognized by the following combination of characters: body oval; minute, &lt;2 mm in length; orange (Figure <xref ref-type="fig" rid="F1">1</xref>); body with moderately dense distribution of decumbent simple setae (Figs <xref ref-type="fig" rid="F1">1</xref>, <xref ref-type="fig" rid="F2">2A, C</xref>); genital opening of pygophore terminal, oval (Figs <xref ref-type="fig" rid="F2">2H</xref>, <xref ref-type="fig" rid="F3">3A, B</xref>); left paramere V-shaped, with apex recurved, plus apical flange (Figure <xref ref-type="fig" rid="F3">3C</xref>); right paramere upright, spoonlike apically (Figure <xref ref-type="fig" rid="F3">3D</xref>); ovipositor greatly elongate (Figure <xref ref-type="fig" rid="F1">1</xref>); gonapophyses 8 basally membraneous, nearly symmetrical (Figure <xref ref-type="fig" rid="F4">4A</xref>); posterior wall simple, membraneous, laterally spiculate, without discrete inter-ramal lobes (Figure <xref ref-type="fig" rid="F4">4B</xref>).</p><fig id="F4" position="float" orientation="portrait"><label>Figure 4.</label><caption><p>Female genitalia of <italic><tp:taxon-name><tp:taxon-name-part taxon-name-part-type="genus" reg="Henryhalticus">Henryhalticus</tp:taxon-name-part><tp:taxon-name-part taxon-name-part-type="species" reg="philippinensis">philippinensis</tp:taxon-name-part></tp:taxon-name></italic> gen. et sp. n. <bold>A</bold> Ventral view of external female genitalia, including posterior wall of bursa copulatrix <bold>B</bold> Dorsal view of external female genitalia. Abbreviations: co = common oviduct; DLP(me) = dorsal labiate plate, mesial surface; GP8lm = gonapophyses 8 basal left membrane; GP8rm = gonapophyses 8 basal right membrane; IRS = inter-ramal sclerite; odl = lateral oviduct; SP = spiculate area of mesial surface of dorsal labiate plate; V = vestibulum.</p></caption><graphic xmlns:xlink="http://www.w3.org/1999/xlink" xlink:href="zookeys-796-187-g004.jpg" position="float" orientation="portrait" xlink:type="simple" id="oo_242673.jpg"/></fig></tp:treatment-sec><tp:treatment-sec sec-type="description" id="SECID0ESFAE"><title>Description.</title><p><bold><italic>Coloration.</italic></bold> Body and appendages orange, with anterior lobe of pronotum, femora, clypeus and lateral regions of head, thoracic pleura and abdominal venter partly reddish orange; exocorium partly hyaline; hemelytral membrane smoky (Figure <xref ref-type="fig" rid="F1">1</xref>).</p><p><bold><italic>Vestiture.</italic></bold> Body with moderately dense distribution of decumbent hairlike setae; setae more erect on antennae, legs, and abdominal venter (Figs <xref ref-type="fig" rid="F1">1</xref>, <xref ref-type="fig" rid="F2">2A, B</xref>).</p><p><bold><italic>Texture.</italic></bold> Impunctate, shiny (Figs <xref ref-type="fig" rid="F1">1</xref>, <xref ref-type="fig" rid="F2">2A, B</xref>).</p><p><bold><italic>Structure.</italic></bold> As in generic description.</p><!--PageBreak--><!--PageBreak--><!--PageBreak--><p>MALE GENITALIA. Pygophore conical (Figure <xref ref-type="fig" rid="F3">3A, B</xref>); genital opening terminal, large, suboval (Figs <xref ref-type="fig" rid="F2">2H</xref>, <xref ref-type="fig" rid="F3">3A, B</xref>). Parameres interlocking (Figs <xref ref-type="fig" rid="F2">2H</xref>, <xref ref-type="fig" rid="F3">3B</xref>); right paramere upright, distally spoon-shaped (Figure <xref ref-type="fig" rid="F3">3C</xref>); left paramere v-shaped, sensory lobe weakly developed with a few stiff bristlelike setae, apophysis short, with apex recurved, and with a flange-like process (Figure <xref ref-type="fig" rid="F3">3D</xref>). Aedeagus simple; phallotheca simple, mostly membraneous, with mediodorsal region weakly denticulate; ductus seminis broad, weakly ribbed; secondary gonopore broad, opening apically (Fig. <xref ref-type="fig" rid="F3">3E–G</xref>).</p><p>FEMALE GENITALIA. Ovipositor greatly elongate, almost reaching thoracic-abdominal boundary (Figure <xref ref-type="fig" rid="F1">1</xref>); membraneous regions of gonapophyses 8 nearly symmetrical (Figure <xref ref-type="fig" rid="F4">4A</xref>); vestibulum simple, with membraneous apex weakly denticulate (Figure <xref ref-type="fig" rid="F4">4A</xref>); mesial region of dorsal labial plate narrowly spiculate (Figure <xref ref-type="fig" rid="F4">4B</xref>); posterior wall of bursa copulatrix simple, membraneous, with lateral regions weakly spiculate (Figure <xref ref-type="fig" rid="F4">4A</xref>).</p></tp:treatment-sec><tp:treatment-sec sec-type="description" id="SECID0EBJAE"><title>Measurements.</title><p>See Table <xref ref-type="table" rid="T1">1</xref>.</p><table-wrap id="T1" position="float" orientation="portrait"><label>Table 1.</label><caption><p>Measurement of key characters of <italic><tp:taxon-name><tp:taxon-name-part taxon-name-part-type="genus" reg="Henryhalticus">Henryhalticus</tp:taxon-name-part><tp:taxon-name-part taxon-name-part-type="species" reg="philippinensis">philippinensis</tp:taxon-name-part></tp:taxon-name></italic>. All measurements given in millimeters. Mean, standard deviation, range, minimum, and maximum values given for each species. Abbreviations: <abbrev xmlns:xlink="http://www.w3.org/1999/xlink" xlink:title="maximum length between apex of clypeus and tip of cuneus" id="ABBRID0E6JAE" xlink:type="simple">CunClyp</abbrev> = maximum length between apex of clypeus and tip of cuneus, <abbrev xmlns:xlink="http://www.w3.org/1999/xlink" xlink:title="pronotum" id="ABBRID0EDKAE" xlink:type="simple">Pron</abbrev> = pronotum, <abbrev xmlns:xlink="http://www.w3.org/1999/xlink" xlink:title="scutellum" id="ABBRID0EHKAE" xlink:type="simple">Scut</abbrev> = scutellum, <abbrev xmlns:xlink="http://www.w3.org/1999/xlink" xlink:title="Interocular distance" id="ABBRID0ELKAE" xlink:type="simple">InterOc</abbrev> = Interocular distance, <abbrev xmlns:xlink="http://www.w3.org/1999/xlink" xlink:title="antennal segment" id="ABBRID0EPKAE" xlink:type="simple">AntSeg</abbrev>I–IV = antennal segment I–IV.</p></caption><table id="TID0EAPAC" rules="all"><tbody><tr><th rowspan="2" colspan="2"/><th rowspan="1" colspan="6">Length</th><th rowspan="1" colspan="3">Width</th><th rowspan="2" colspan="1">
                    <abbrev xmlns:xlink="http://www.w3.org/1999/xlink" xlink:title="Interocular distance" id="ABBRID0EFLAE" xlink:type="simple">InterOc</abbrev>
                  </th><th rowspan="2" colspan="1">AntSegI</th><th rowspan="2" colspan="1">AntSegII</th><th rowspan="2" colspan="1">AntSegIII</th><th rowspan="2" colspan="1">AntSegIV</th></tr><tr><th rowspan="1" colspan="1">Body</th><th rowspan="1" colspan="1">Cun Clyp</th><th rowspan="1" colspan="1">Head</th><th rowspan="1" colspan="1">
                    <abbrev xmlns:xlink="http://www.w3.org/1999/xlink" xlink:title="pronotum" id="ABBRID0EDMAE" xlink:type="simple">Pron</abbrev>
                  </th><th rowspan="1" colspan="1">
                    <abbrev xmlns:xlink="http://www.w3.org/1999/xlink" xlink:title="scutellum" id="ABBRID0ELMAE" xlink:type="simple">Scut</abbrev>
                  </th><th rowspan="1" colspan="1">Cun</th><th rowspan="1" colspan="1">Head</th><th rowspan="1" colspan="1">
                    <abbrev xmlns:xlink="http://www.w3.org/1999/xlink" xlink:title="pronotum" id="ABBRID0EZMAE" xlink:type="simple">Pron</abbrev>
                  </th><th rowspan="1" colspan="1">
                    <abbrev xmlns:xlink="http://www.w3.org/1999/xlink" xlink:title="scutellum" id="ABBRID0EBNAE" xlink:type="simple">Scut</abbrev>
                  </th></tr><tr><td rowspan="5" colspan="1">M (n=5)</td><td rowspan="1" colspan="1">Mean</td><td rowspan="1" colspan="1">1.607</td><td rowspan="1" colspan="1">1.090</td><td rowspan="1" colspan="1">0.152</td><td rowspan="1" colspan="1">0.215</td><td rowspan="1" colspan="1">0.184</td><td rowspan="1" colspan="1">0.294</td><td rowspan="1" colspan="1">0.428</td><td rowspan="1" colspan="1">0.690</td><td rowspan="1" colspan="1">0.299</td><td rowspan="1" colspan="1">0.256</td><td rowspan="1" colspan="1">0.082</td><td rowspan="1" colspan="1">0.346</td><td rowspan="1" colspan="1">0.196</td><td rowspan="1" colspan="1">0.177</td></tr><tr><td rowspan="1" colspan="1">SD</td><td rowspan="1" colspan="1">0.104</td><td rowspan="1" colspan="1">0.061</td><td rowspan="1" colspan="1">0.033</td><td rowspan="1" colspan="1">0.017</td><td rowspan="1" colspan="1">0.014</td><td rowspan="1" colspan="1">0.020</td><td rowspan="1" colspan="1">0.023</td><td rowspan="1" colspan="1">0.035</td><td rowspan="1" colspan="1">0.016</td><td rowspan="1" colspan="1">0.007</td><td rowspan="1" colspan="1">0.010</td><td rowspan="1" colspan="1">0.025</td><td rowspan="1" colspan="1">0.003</td><td rowspan="1" colspan="1">0.004</td></tr><tr><td rowspan="1" colspan="1">Range</td><td rowspan="1" colspan="1">0.287</td><td rowspan="1" colspan="1">0.158</td><td rowspan="1" colspan="1">0.091</td><td rowspan="1" colspan="1">0.042</td><td rowspan="1" colspan="1">0.042</td><td rowspan="1" colspan="1">0.054</td><td rowspan="1" colspan="1">0.069</td><td rowspan="1" colspan="1">0.094</td><td rowspan="1" colspan="1">0.048</td><td rowspan="1" colspan="1">0.017</td><td rowspan="1" colspan="1">0.031</td><td rowspan="1" colspan="1">0.079</td><td rowspan="1" colspan="1">0.007</td><td rowspan="1" colspan="1">0.009</td></tr><tr><td rowspan="1" colspan="1">Min</td><td rowspan="1" colspan="1">1.493</td><td rowspan="1" colspan="1">1.029</td><td rowspan="1" colspan="1">0.101</td><td rowspan="1" colspan="1">0.196</td><td rowspan="1" colspan="1">0.163</td><td rowspan="1" colspan="1">0.272</td><td rowspan="1" colspan="1">0.388</td><td rowspan="1" colspan="1">0.624</td><td rowspan="1" colspan="1">0.278</td><td rowspan="1" colspan="1">0.249</td><td rowspan="1" colspan="1">0.067</td><td rowspan="1" colspan="1">0.305</td><td rowspan="1" colspan="1">0.193</td><td rowspan="1" colspan="1">0.173</td></tr><tr><td rowspan="1" colspan="1">Max</td><td rowspan="1" colspan="1">1.781</td><td rowspan="1" colspan="1">1.187</td><td rowspan="1" colspan="1">0.192</td><td rowspan="1" colspan="1">0.238</td><td rowspan="1" colspan="1">0.205</td><td rowspan="1" colspan="1">0.326</td><td rowspan="1" colspan="1">0.457</td><td rowspan="1" colspan="1">0.718</td><td rowspan="1" colspan="1">0.326</td><td rowspan="1" colspan="1">0.266</td><td rowspan="1" colspan="1">0.098</td><td rowspan="1" colspan="1">0.384</td><td rowspan="1" colspan="1">0.199</td><td rowspan="1" colspan="1">0.181</td></tr><tr><td rowspan="5" colspan="1">F (n=5)</td><td rowspan="1" colspan="1">Mean</td><td rowspan="1" colspan="1">1.774</td><td rowspan="1" colspan="1">1.207</td><td rowspan="1" colspan="1">0.161</td><td rowspan="1" colspan="1">0.222</td><td rowspan="1" colspan="1">0.212</td><td rowspan="1" colspan="1">0.289</td><td rowspan="1" colspan="1">0.493</td><td rowspan="1" colspan="1">0.860</td><td rowspan="1" colspan="1">0.374</td><td rowspan="1" colspan="1">0.263</td><td rowspan="1" colspan="1">0.114</td><td rowspan="1" colspan="1">0.311</td><td rowspan="1" colspan="1">0.085</td><td rowspan="1" colspan="1">0.164</td></tr><tr><td rowspan="1" colspan="1">SD</td><td rowspan="1" colspan="1">0.131</td><td rowspan="1" colspan="1">0.056</td><td rowspan="1" colspan="1">0.045</td><td rowspan="1" colspan="1">0.031</td><td rowspan="1" colspan="1">0.021</td><td rowspan="1" colspan="1">0.052</td><td rowspan="1" colspan="1">0.007</td><td rowspan="1" colspan="1">0.015</td><td rowspan="1" colspan="1">0.019</td><td rowspan="1" colspan="1">0.021</td><td rowspan="1" colspan="1">0.021</td><td rowspan="1" colspan="1">0.170</td><td rowspan="1" colspan="1">0.000</td><td rowspan="1" colspan="1">0.000</td></tr><tr><td rowspan="1" colspan="1">Range</td><td rowspan="1" colspan="1">0.357</td><td rowspan="1" colspan="1">0.147</td><td rowspan="1" colspan="1">0.119</td><td rowspan="1" colspan="1">0.088</td><td rowspan="1" colspan="1">0.057</td><td rowspan="1" colspan="1">0.117</td><td rowspan="1" colspan="1">0.021</td><td rowspan="1" colspan="1">0.046</td><td rowspan="1" colspan="1">0.051</td><td rowspan="1" colspan="1">0.063</td><td rowspan="1" colspan="1">0.048</td><td rowspan="1" colspan="1">0.341</td><td rowspan="1" colspan="1">0.000</td><td rowspan="1" colspan="1">0.000</td></tr><tr><td rowspan="1" colspan="1">Min</td><td rowspan="1" colspan="1">1.525</td><td rowspan="1" colspan="1">1.147</td><td rowspan="1" colspan="1">0.073</td><td rowspan="1" colspan="1">0.194</td><td rowspan="1" colspan="1">0.181</td><td rowspan="1" colspan="1">0.235</td><td rowspan="1" colspan="1">0.482</td><td rowspan="1" colspan="1">0.843</td><td rowspan="1" colspan="1">0.351</td><td rowspan="1" colspan="1">0.232</td><td rowspan="1" colspan="1">0.095</td><td rowspan="1" colspan="1">0.140</td><td rowspan="1" colspan="1">0.085</td><td rowspan="1" colspan="1">0.164</td></tr><tr><td rowspan="1" colspan="1">Max</td><td rowspan="1" colspan="1">1.882</td><td rowspan="1" colspan="1">1.294</td><td rowspan="1" colspan="1">0.192</td><td rowspan="1" colspan="1">0.281</td><td rowspan="1" colspan="1">0.238</td><td rowspan="1" colspan="1">0.352</td><td rowspan="1" colspan="1">0.502</td><td rowspan="1" colspan="1">0.889</td><td rowspan="1" colspan="1">0.401</td><td rowspan="1" colspan="1">0.294</td><td rowspan="1" colspan="1">0.143</td><td rowspan="1" colspan="1">0.481</td><td rowspan="1" colspan="1">0.085</td><td rowspan="1" colspan="1">0.164</td></tr></tbody></table></table-wrap></tp:treatment-sec><tp:treatment-sec sec-type="distribution" id="SECID0EX2AE"><title>Distribution.</title><p>Known only from the type locality on Negros Island, in the Philippines, between February 15 and May 28, 1961.</p><p><bold>Remarks.</bold> See generic remarks.</p></tp:treatment-sec><tp:treatment-sec><!--Section generated to contain objects referenced in tp:taxon-treatment.--><fig id="F1" position="float" orientation="portrait"><label>Figure 1.</label><caption><p>Male and female representatives of <italic><tp:taxon-name><tp:taxon-name-part taxon-name-part-type="genus" reg="Henryhalticus">Henryhalticus</tp:taxon-name-part><tp:taxon-name-part taxon-name-part-type="species" reg="philippinensis">philippinensis</tp:taxon-name-part></tp:taxon-name></italic> gen. et sp. n.; dorsal and lateral views.</p></caption><graphic xmlns:xlink="http://www.w3.org/1999/xlink" xlink:href="zookeys-796-187-g001.jpg" position="float" orientation="portrait" xlink:type="simple" id="oo_242670.jpg"/></fig><fig id="F2" position="float" orientation="portrait"><label>Figure 2.</label><caption><p>Scanning electron micrographs of key characters of <italic><tp:taxon-name><tp:taxon-name-part taxon-name-part-type="genus" reg="Henryhalticus">Henryhalticus</tp:taxon-name-part><tp:taxon-name-part taxon-name-part-type="species" reg="philippinensis">philippinensis</tp:taxon-name-part></tp:taxon-name></italic> gen. et sp. n. <bold>A</bold> Dorsal view of body <bold>B</bold> Ventral view of body <bold>C</bold> Pronotum and scutellum <bold>D</bold> Lateroventral view of head and thorax <bold>E</bold> Pterothoracic pleura, incl. external efferent system of metathoracic glands <bold>F</bold> Metafemur and metatibia <bold>G</bold> Pretarsus, dorsal view <bold>H</bold> Genital opening of pygophore. Abbreviations: A = aedeagus; cu = cuneus; EA = evaporative area; HF = hind femur; L = labium; LP = left paramere; ms = mesoscutum; MTS = metathoracic spiracle; PA = parempodia; PE = peritreme; p = pronotum; RP = right paramere; s = scutellum.</p></caption><graphic xmlns:xlink="http://www.w3.org/1999/xlink" xlink:href="zookeys-796-187-g002.jpg" position="float" orientation="portrait" xlink:type="simple" id="oo_242671.jpg"/></fig><fig id="F3" position="float" orientation="portrait"><label>Figure 3.</label><caption><p>Male genitalia of <italic><tp:taxon-name><tp:taxon-name-part taxon-name-part-type="genus" reg="Henryhalticus">Henryhalticus</tp:taxon-name-part><tp:taxon-name-part taxon-name-part-type="species" reg="philippinensis">philippinensis</tp:taxon-name-part></tp:taxon-name></italic> gen. et sp. n.</p></caption><graphic xmlns:xlink="http://www.w3.org/1999/xlink" xlink:href="zookeys-796-187-g003.jpg" position="float" orientation="portrait" xlink:type="simple" id="oo_242672.jpg"/></fig></tp:treatment-sec></tp:taxon-treatment>
